# Supplementary material for: Genomic and functional analysis of rmp locus variants in Klebsiella pneumoniae
Source: Genome Med. 2025 Apr 9;17:36. doi: 10.1186/s13073-025-01461-5 (PMC11984045; doi:10.1186/s13073-025-01461-5)
Supplement: Supplementary file 3 — Additional file 3: Table S4 Description of truncated allelic variants of rmpA, rmpD and rmpC [file 13073_2025_1461_MOESM3_ESM.xls]

## Sheet: Table S4
Rmp Lineage	Intact reference*	Truncated_allele	nucleotide variation	description of nucleotide variation	frameshift or nonsense mutation
Rmp 1	rmpA_2 (n=565)	rmpA_4 (n=11)	276_277insG	1bp insertion in polyG tract 276 to 285	Frameshift mutation; premature stop codon at aa position 100
Rmp 1		rmpA_5 (n=13)	276delG	1bp deletion in polyG tract 276 to 285	Frameshift mutation; premature stop codon at aa position 114
Rmp 1		rmpA_43	276_277insG	1bp insertion in polyG tract 276 to 285	Frameshift mutation; premature stop codon at aa position 100
Rmp 1		rmpA_51	276delG	1bp deletion in polyG tract 276 to 285	Frameshift mutation; premature stop codon at aa position 114
Rmp 1		rmpA_52	276delG	1bp deletion in polyG tract 276 to 285	Frameshift mutation; premature stop codon at aa position 114
Rmp 1		rmpA_60	5delA; 276_280delGGGGG; 342_343delAA	1bp deletion in polyA tract 5 to 9; 5bp deletion in polyG tract 276 to 285; 2bp deletion in polyA tract 342 to 347	Frameshift mutation; premature stop codon at aa position 13
Rmp 1		rmpA_61	63_64insT; 463delG	1bp insertion in polyT tract 63 to 70; 1bp deletion in polyG tract 463 to 467	Frameshift mutation; premature stop codon at aa position 41
Rmp 1		rmpA_62	45_46dupAT	AT duplication at position 45	Frameshift mutation; premature stop codon at aa position 16
Rmp 1		rmpA_63 (n=3)	276delG	1bp deletion in polyG tract 276 to 285	Frameshift mutation; premature stop codon at aa position 114
Rmp 1		rmpA_66	19_20insTT; 38delT; 63delT	2bp insertion in polyT tract 19 to 21; deletion of T at position 38; 1bp deletion in polyT tract 63 to 70	Frameshift mutation; premature stop codon at aa position 19
Rmp 1		rmpA_67	18C>A	Substitution C>A at position 18	Nonsense mutation; p.Tyr6Ter
Rmp 1		rmpA_71 (n=3)	276_277insG	1bp insertion in polyG tract 276 to 285	Frameshift mutation; premature stop codon at aa position 100
Rmp 1		rmpA_74	276delG; 624dupA	1bp deletion in polyG tract 276 to 285; duplication of A at position 624	Frameshift mutation; premature stop codon at aa position 114
Rmp 1		rmpA_75	48dupA; 540delA	duplication of A at position 48; 1bp deletion in polyA tract 540 to 543	Frameshift mutation; premature stop codon at aa position 19
Rmp 1		rmpA_77	276_277insG	1bp insertion in polyG tract 276 to 285	Frameshift mutation; premature stop codon at aa position 100
Rmp 1		rmpA_78	63_64insT	1bp Insertion in polyT tract 63 to 70	Frameshift mutation; premature stop codon at aa position 41
Rmp 1		rmpA_79	276_277insG	1bp insertion in polyG tract 276 to 285	Frameshift mutation; premature stop codon at aa position 100
Rmp 1		rmpA_85	287_288insAA	AA insertion at position 287	Frameshift mutation; premature stop codon at aa position 115
Rmp 1		rmpA_88	348delT	Deletion of T at position 348	Frameshift mutation; premature stop codon at aa position 126
Rmp 1		rmpA_93	63_64delTT; 276_280delGGGGG	2bp deletion in polyT tract 63 to 70; 5bp deletion in polyG tract 276 to 285	Frameshift mutation; premature stop codon at aa position 40
Rmp 1	rmpD_2 (n=411)	rmpD_40	30delT	1bp deletion in polyT tract 30 to 38	Frameshift mutation; premature stop codon at aa position 31
Rmp 1		rmpD_51	38_39delTG; 136delA	TG deletion at position 38; 1bp deletion in polyA tract 136 to 144	Frameshift mutation; premature stop codon at aa position 19
Rmp 1		rmpD_58	93_94insA; 114dupC; 131dupG	1bp insertion in polyA tract 93 to 97; duplication of C at position 114; duplication of G at position 131	Frameshift mutation; premature stop codon at aa position 43
Rmp 1	rmpC_2 (n=736)	rmpC_20	275_276insA	1bp insertion in polyA tract 275 to 280	Frameshift mutation; premature stop codon at aa position 97
Rmp 1		rmpC_21 (n=6)	175delG	1bp deletion in polyG tract 175 to 183	Frameshift mutation; premature stop codon at aa position 68
Rmp 1		rmpC_23	244_245insA	Insertion of A at position 244	Frameshift mutation; premature stop codon at aa position 92
Rmp 1		rmpC_24	244_245dupTA	Duplication of TA at position 244	Frameshift mutation; premature stop codon at aa position 91
Rmp 1		rmpC_25	175delG	1bp deletion in polyG tract 175 to 183	Frameshift mutation; premature stop codon at aa position 68
Rmp 1		rmpC_30	39_40insAA; 161_162insT; 291_292insAAA	2bp insertion in polyA tract 39 to 46; 1bp insertion in polyT tract 161 to 163; 3bp insertion in polyA tract 291 to 298	Frameshift mutation; premature stop codon at aa position 17
Rmp 1		rmpC_32	175_176insG	1bp insertion in polyG tract 175 to 183	Frameshift mutation; premature stop codon at aa position 64
Rmp 2	rmpA_3 (n=19)	rmpA_42	276_277insG	1bp insertion in polyG tract 276 to 285	Frameshift mutation; premature stop codon at aa position 100
Rmp 2		rmpA_82	63_64delTT; 276_280delGGGGG	2bp deletion in polyT tract 63 to 70; 5bp deletion in polyG tract 276 to 285	Frameshift mutation; premature stop codon at aa position 40
Rmp 2	rmpD_6 (n=28)	rmpD_70	40delT	1bp deletion in polyT tract 40 to 47	Frameshift mutation; premature stop codon at aa position 29
Rmp 2	rmpC_5 (n=44)	rmpC_44	39delA; 59_60delTT; 175delG; 291delA; 369delA	1bp deletion in polyA tract 39 to 46; 2bp deletion in polyT tract 59 to 66; 1bp deletion in polyG tract 175 to 181; 1bp deletion in polyA tract 291 to 298; 1bp deletion in polyA tract 369 to 374	Frameshift mutation; premature stop codon at aa position 16
Rmp 2A	rmpA_7 (n=28)	rmpA_41 (n=2)	276_277insGG	2bp insertion in polyG tract 276 to 285	Frameshift mutation; premature stop codon at aa position 100
Rmp 2A		rmpA_58	276_277insG	1bp insertion in polyG tract 276 to 285	Frameshift mutation; premature stop codon at aa position 100
Rmp 2A		rmpA_65 (n=3)	276delG	1bp deletion in polyG tract 276 to 285	Frameshift mutation; premature stop codon at aa position 114
Rmp 2A		rmpA_69	63delT; 276delG; 342delA	1bp deletion in polyT tract 63 to 70; 1bp deletion in polyG tract 276 to 285; 1bp deletion in polyA tract 342 to 347	Frameshift mutation; premature stop codon at aa position 27
Rmp 2A	rmpD_8 (n=26)	rmpD_54	40delT; 60delT; 130_131delAA	1bp deletion in polyT tract 40 to 47; 1bp deletion in polyT tract 60 to 64; 2bp deletion in polyA tract 130 to 140	Frameshift mutation; premature stop codon at aa position 27
Rmp 2A		rmpD_60	40_41insT; 144_145delAA	1bp insertion in polyT tract 40 to 47; 2bp deletion in polyA tract 144 to 146	Frameshift mutation; premature stop codon at aa position 20
Rmp 2A	rmpC_7 (n=14)	rmpC_4 (n=25)	58delG	Deletion of G at position 58	Frameshift mutation; premature stop codon at aa position 24
Rmp 2A		rmpC_10 (n=4)	291delA	1bp deletion in polyA tract 291 to 298	Frameshift mutation; premature stop codon at aa position 102
Rmp 2A		rmpC_19	59delT	1bp deletion in polyT tract 59 to 66	Frameshift mutation; premature stop codon at aa position 24
Rmp 2A		rmpC_31	175delG	1bp deletion in polyG tract 175 to 181	Frameshift mutation; premature stop codon at aa position 68
Rmp 2A		rmpC_35	39delA; 58delG; 369delA	1bp deletion in polyA tract 39 to 46; deletion of G at position 58; 1bp deletion in polyA tract 369 to 374	Frameshift mutation; premature stop codon at aa position 16
Rmp 2A		rmpC_38	291delA	1bp deletion in polyA tract 291 to 298	Frameshift mutation; premature stop codon at aa position 102
Rmp 3	rmpA_11 (n=52)	rmpA_12	465delG	1bp deletion in polyG tract 465 to 472	Frameshift mutation; premature stop codon at aa position 126
Rmp 3		rmpA_13	276delG	1bp deletion in polyG tract 276 to 285	Frameshift mutation; premature stop codon at aa position 114
Rmp 3		rmpA_94	342delA	1bp deletion in polyA tract 342 to 350	Frameshift mutation; premature stop codon at aa position 160
Rmp 3	rmpD_5 (n=21)	rmpD_22 (n=2)	135delA	1bp deletion in polyA tract 135 to 141	Frameshift mutation; premature stop codon at aa position 50
Rmp 3		rmpD_38 (n=5)	135delA	1bp deletion in polyA tract 135 to 141	Frameshift mutation; premature stop codon at aa position 50
Rmp 3		rmpD_94	143C>A	Substitution C>A at position 143	Nonsense mutation; p.Ser48Ter
Rmp 3	rmpC_6 (n=50)	rmpC_34	299delC	1bp deletion in polyC tract 299 to 301	Frameshift mutation; premature stop codon at aa position 102
Rmp 4	rmpA_8 (n=3)	rmpA_10 (n=2)	276_277insG	1bp insertion in polyG tract 276 to 286	Frameshift mutation; premature stop codon at aa position 100
Rmp 4	rmpD_39 (n=5)	no rmpD truncations	-	-	-
Rmp 4	rmpC_15 (n=5)	rmpC_36	175_176insG	1bp insertion in polyG tract 175 to 181	Frameshift mutation; premature stop codon at aa position 64
*the most common allele detected by rmp lineage
